# Supplementary material for: QuCo: quartet-based co-estimation of species trees and gene trees
Source: Bioinformatics. 2022 Jun 27;38(Suppl 1):i413–21. doi: 10.1093/bioinformatics/btac265 (PMC9235488; doi:10.1093/bioinformatics/btac265)
Supplement: btac265_Supplementary_Data [file btac265_supplementary_data.zip]

Archive with 7 entries (6 files):
- btac265-Suppl_data/
- btac265-Suppl_data/S1.pdf
- btac265-Suppl_data/S2.pdf
- btac265-Suppl_data/S3.pdf
- btac265-Suppl_data/S4.pdf
- btac265-Suppl_data/S5.pdf
- btac265-Suppl_data/Supplement_193[AU].pdf
